# Supplementary material for: Wearable Activity Monitoring in Day-to-Day Stroke Care: A Promising Tool but Not Widely Used
Source: Sensors (Basel). 2021 Jun 12;21(12):4066. doi: 10.3390/s21124066 (PMC8231529; doi:10.3390/s21124066)
Supplement: Supplementary file 1 [file sensors-21-04066-s001.zip]

Archive with 1 entries (1 files):
- sensors-1194490-supplementary.pdf
